# Supplementary material for: Cell osteogenic bioactivity mediated precisely by varying scaled micro-pits on ordered micro/nano hierarchical structures of titanium
Source: Regen Biomater. 2022 Jul 1;9:rbac046. doi: 10.1093/rb/rbac046 (PMC9290875; doi:10.1093/rb/rbac046)
Supplement: rbac046_Supplementary_Data [file rbac046_supplementary_data.zip]

Archive with 2 entries (2 files):
- Response_to_reviewer_comments.docx
- SI-micro-scaled_pits.docx
